# Supplementary material for: Deciphering the conserved genetic loci implicated in plant disease control through comparative genomics of Bacillus amyloliquefaciens subsp. plantarum
Source: Front Plant Sci. 2015 Aug 17;6:631. doi: 10.3389/fpls.2015.00631 (PMC4538294; doi:10.3389/fpls.2015.00631)
Supplement: Supplemental Table 1 — List of Bacillus strains used for core genome determination. [file DataSheet1.XLS]

## Sheet: Sheet1
Genus Bacillus	Bacillus subtilis group	Bacillus amyloliquefaciens	Bacillus amyloliquefaciens subsp. plantarum
Bacillus 1NLA3E	Bacillus amyloliquefaciens subsp. plantarum AS43.3	Bacillus amyloliquefaciens subsp. plantarum AS43.3	Bacillus amyloliquefaciens subsp. plantarum AS43.3
Bacillus JS	Bacillus amyloliquefaciens subsp. plantarum AP79	Bacillus amyloliquefaciens subsp. plantarum TrigoCor1448	Bacillus amyloliquefaciens subsp. plantarum TrigoCor1448
Bacillus amyloliquefaciens CC178	Bacillus amyloliquefaciens subsp. plantarum AH159-1	Bacillus amyloliquefaciens subsp. plantarum UCMB5033	Bacillus amyloliquefaciens subsp. plantarum UCMB5033
Bacillus amyloliquefaciens DSM7	Bacillus amyloliquefaciens subsp. plantarum AP71	Bacillus amyloliquefaciens subsp. plantarum UCMB5113	Bacillus amyloliquefaciens subsp. plantarum UCMB5113
Bacillus amyloliquefaciens FZB42	Bacillus amyloliquefaciens subsp. plantarum AP254	Bacillus amyloliquefaciens subsp. plantarum EBL11	Bacillus amyloliquefaciens subsp. plantarum EBL11
Bacillus amyloliquefaciens IT 45	Bacillus amyloliquefaciens subsp. plantarum AP193	Bacillus amyloliquefaciens subsp. plantarum W2	Bacillus amyloliquefaciens subsp. plantarum W2
Bacillus amyloliquefaciens LFB112	Bacillus amyloliquefaciens subsp. plantarum AP143	Bacillus amyloliquefaciens subsp. plantarum UCMB5036	Bacillus amyloliquefaciens subsp. plantarum UCMB5036
Bacillus amyloliquefaciens LL3	Bacillus cereus ATCC14579	Bacillus amyloliquefaciens subsp. plantarum IT-45	Bacillus amyloliquefaciens subsp. plantarum IT-45
Bacillus amyloliquefaciens TA208	Bacillus amyloliquefaciens subsp. plantarum AB01	Bacillus amyloliquefaciens UASWS BA1	Bacillus amyloliquefaciens subsp. plantarum UASWS BA1
Bacillus amyloliquefaciens XH7	Bacillus atrophaeus 1942	Bacillus amyloliquefaciens subsp. plantarum LFB 112	Bacillus amyloliquefaciens subsp. plantarum LFB 112
Bacillus amyloliquefaciens Y2	Bacillus subtilis subsp. subtilis 168	Bacillus amyloliquefaciens subsp. plantarum CAUB946	Bacillus amyloliquefaciens subsp. plantarum CAUB946
Bacillus amyloliquefaciens plantarum AS43 3	Bacillus amyloliquefaciens subsp. plantarum 5B6	Bacillus amyloliquefaciens subsp. plantarum M27	Bacillus amyloliquefaciens subsp. plantarum M27
Bacillus amyloliquefaciens plantarum UCMB5036	Bacillus licheniformis DSM13	Bacillus amyloliquefaciens subsp. plantarum B1895	Bacillus amyloliquefaciens subsp. plantarum B1895
Bacillus amyloliquefaciens plantarum UCMB5113	Bacillus amyloliquefaciens subsp. amyloliquefaciens DSM7	Bacillus amyloliquefaciens subsp. plantarum SQR9	Bacillus amyloliquefaciens subsp. plantarum SQR9
Bacillus amyloliquefaciens	Bacillus amyloliquefaciens subsp. plantarum DC-12	Bacillus amyloliquefaciens subsp. plantarum AH159-1	Bacillus amyloliquefaciens subsp. plantarum AH159-1
Bacillus anthracis A0248	Bacillus amyloliquefaciens subsp. plantarum B1895	Bacillus amyloliquefaciens subsp. plantarum DC-12	Bacillus amyloliquefaciens subsp. plantarum DC-12
Bacillus anthracis A16R	Bacillus amyloliquefaciens B946	Bacillus amyloliquefaciens subsp. plantarum YAU B9601-Y2	Bacillus amyloliquefaciens subsp. plantarum YAU B9601-Y2
Bacillus anthracis A16	Bacillus amyloliquefaciens subsp. plantarum CC178	Bacillus amyloliquefaciens subsp. plantarum Y2	Bacillus amyloliquefaciens subsp. plantarum Y2
Bacillus anthracis Ames 0581	Bacillus amyloliquefaciens subsp. plantarum CAUB946	Bacillus amyloliquefaciens subsp. plantarum EGD-AQ14	Bacillus amyloliquefaciens subsp. plantarum EGD_AQ14
Bacillus anthracis Ames	Bacillus amyloliquefaciens subsp. plantarum LFB112	Bacillus amyloliquefaciens subsp. plantarum NAU-B3	Bacillus amyloliquefaciens subsp. plantarum NAU-B3
Bacillus anthracis CDC 684	Bacillus amyloliquefaciens subsp. amyloliquefaciens LL3	Bacillus amyloliquefaciens subsp. plantarum FZB42	Bacillus amyloliquefaciens subsp. plantarum FZB42
Bacillus anthracis CI	Bacillus mojavensis KCTC3706	Bacillus amyloliquefaciens subsp. plantarum CC178	Bacillus amyloliquefaciens subsp. plantarum CC178
Bacillus anthracis H9401	Bacillus sonorensis KCTC13918	Bacillus amyloliquefaciens subsp. plantarum TA208	Bacillus amyloliquefaciens subsp. plantarum AP79
Bacillus anthracis str Sterne	Bacillus tequilensis KCTC13622	Bacillus amyloliquefaciens subsp. plantarum XH7	Bacillus amyloliquefaciens subsp. plantarum AP71
Bacillus atrophaeus 1942	Bacillus siamensis KCTC13613	Bacillus amyloliquefaciens subsp. plantarum DSM7	Bacillus amyloliquefaciens subsp. plantarum AP143
Bacillus cellulosilyticus DSM 2522	Bacillus amyloliquefaciens subsp. plantarum M27	Bacillus amyloliquefaciens subsp. plantarum LL3	Bacillus amyloliquefaciens subsp. plantarum AP193
Bacillus cereus 03BB102	Bacillus amyloliquefaciens subsp. plantarum UCMB5113	Bacillus amyloliquefaciens subsp. plantarum AP79	Bacillus amyloliquefaciens subsp. plantarum AB01
Bacillus cereus AH187	Bacillus amyloliquefaciens subsp. plantarum NAU-B3	Bacillus amyloliquefaciens subsp. plantarum AP71	Bacillus amyloliquefaciens subsp. plantarum GB03
Bacillus cereus AH820	Bacillus amyloliquefaciens subsp. amyloliquefaciens TA208	Bacillus amyloliquefaciens subsp. plantarum AP143
Bacillus cereus ATCC14579	Bacillus pumilus SAFR-032	Bacillus amyloliquefaciens subsp. plantarum AP193
Bacillus cereus ATCC 10987	Bacillus amyloliquefaciens TrigoCor1448	Bacillus amyloliquefaciens subsp. plantarum AB01
Bacillus cereus B4264	Bacillus amyloliquefaciens subsp. plantarum UCMB5033	Bacillus amyloliquefaciens subsp. plantarum GB03
Bacillus cereus F837 76	Bacillus amyloliquefaciens subsp. plantarum UCMB5036
Bacillus cereus FRI 35	Bacillus amyloliquefaciens subsp. plantarum SQR9
Bacillus cereus G9842	Bacillus amyloliquefaciens UASWSBA1
Bacillus cereus NC7401	Bacillus amyloliquefaciens subsp. plantarum W2
Bacillus cereus Q1	Bacillus amyloliquefaciens subsp. plantarum B9601-Y2
Bacillus cereus ZK	Bacillus amyloliquefaciens subsp. plantarumYAUB9601-Y2
Bacillus cereus cytotoxis NVH 391-98	Bacillus amyloliquefaciens subsp. plantarum Y2
Bacillus clausii KSM-K16	Bacillus subtilis subsp. spizizenii TU-B-10
Bacillus coagulans 2 6	Bacillus subtilis BSn5
Bacillus coagulans 36D1	Bacillus subtilis subsp. subtilis str. BSP1
Bacillus halodurans	Bacillus pumilus SAFR-032 chromosome
Bacillus infantis NRRL B 14911	Bacillus subtilis BEST7613
Bacillus licheniformis 9945A	Bacillus subtilis subsp. subtilis str. 168
Bacillus licheniformis ATCC 14580	Bacillus subtilis PY79
Bacillus licheniformis DSM 13	Bacillus subtilis subsp. subtilis RO-NN-1
Bacillus megaterium DSM319	Bacillus subtilis QB928
Bacillus megaterium QM B1551	Bacillus subtilis subsp. subtilis str. BAB-1
Bacillus megaterium WSH 002	Bacillus subtilis subsp. spizizenii str. W23
Bacillus pseudofirmus OF4	Bacillus subtilis subsp. subtilis 6051-HGW
Bacillus pumilus SAFR-032	Bacillus subtilis XF-1
Bacillus selenitireducens MLS10	Bacillus subtilis subsp. natto BEST195
Bacillus subtilis 6051 HGW
Bacillus subtilis BAB 1
Bacillus subtilis BEST7613
Bacillus subtilis BSP1
Bacillus subtilis BSn5
Bacillus subtilis PY79
Bacillus subtilis QB928
Bacillus subtilis RO NN 1
Bacillus subtilis XF 1
Bacillus subtilis natto BEST195
Bacillus subtilis spizizenii TU B 10
Bacillus subtilis spizizenii W23
Bacillus subtilis
Bacillus thuringiensis Al Hakam
Bacillus thuringiensis BMB171
Bacillus thuringiensis Bt407
Bacillus thuringiensis HD 771
Bacillus thuringiensis HD 789
Bacillus thuringiensis MC28
Bacillus thuringiensis YBT 1518
Bacillus thuringiensis konkukian
Bacillus thuringiensis serovar IS5056
Bacillus thuringiensis serovar chinensis CT 43
Bacillus thuringiensis serovar finitimus YBT 020
Bacillus thuringiensis serovar kurstaki HD73
Bacillus toyonensis BCT 7112
Bacillus tusciae DSM 2912
Bacillus weihenstephanensis KBAB4
