# Supplementary material for: Deciphering the conserved genetic loci implicated in plant disease control through comparative genomics of Bacillus amyloliquefaciens subsp. plantarum
Source: Front Plant Sci. 2015 Aug 17;6:631. doi: 10.3389/fpls.2015.00631 (PMC4538294; doi:10.3389/fpls.2015.00631)
Supplement: Supplemental Table 6 — Nucleotide and protein sequences of annotated 73 ORFs commonly present within the core genome of B. amyloliquefaciens subsp. plantarum. This dataset is the basis for the protein categorization presented in Figure 2D. [file DataSheet6.XLS]

## Sheet: Sheet1
ORFs #	start	stop	strand	Predicted Function	Categorization of proteins	nucleotide_sequence	amino acid_sequence
ORF 1	5287	5144	-	hypothetical protein	hypothetical protein	atgttacatatatttcaatggtattattttcttatgcataagcatcaagaggtgtcagctttgaacaatatcagaagtttaagagaatatttccggtctcactgtaaaataggtctaaactctgaacagcttttcacattttga	MLHIFQWYYFLMHKHQEVSALNNIRSLREYFRSHCKIGLNSEQLFTF
ORF 2	7041	7385	+	Antibiotic biosynthesis monooxygenase	Secondary Metbolites Biosynthesis	atgagttttttagctgacacgcccaaaccgccctattatgcggtcattttttcatcaataaagggaaaatatgatgaggaatatgaacatacggcagagcgcatgatgaatttggcaggcggacagccgggctttttaggcgcggaaagcgttcgggaggaaaacggctgcggcatcacggtttcctactgggacagcctggaagcgattaaaaggtggaaagatcatactgaccaccaggcggcaaaacaaaaaggaaaaagcgcctggtatgaagcgtacgcggtccgcattacgaagacggagtcacagcggatgtttgcgtcaaaaggggcggaagattga	MSFLADTPKPPYYAVIFSSIKGKYDEEYEHTAERMMNLAGGQPGFLGAESVREENGCGITVSYWDSLEAIKRWKDHTDHQAAKQKGKSAWYEAYAVRITKTESQRMFASKGAED
ORF 3	8487	8852	+	LysR family transcriptional regulator	Regulation	atgtttgaaatttctttacgccttgtcgccgatgaaccatttattacccttgctaataatgaagagtatagcggttttacagcctcgctttgtgagaaagctggtttcaccccaaatattgcatttgaggcagattctcatttactggtcgagattataaagctggatcaaggtgtggcgttgcttcctatttcagtttgcagaacattggggctgaattttataaaagtgactgatcactctgcttcatatccagtcggcttatcttggatgagacataagctgttatcttcttcggtaagaaattttcgtgactttattatgtcgtactataaagataactatgaaatgtttaaggtttattga	MFEISLRLVADEPFITLANNEEYSGFTASLCEKAGFTPNIAFEADSHLLVEIIKLDQGVALLPISVCRTLGLNFIKVTDHSASYPVGLSWMRHKLLSSSVRNFRDFIMSYYKDNYEMFKVY
ORF 4	13020	13418	+	DNA mismatch repair protein MutT	Others	ttgctcgtaaaacgaaaagacattcccttatgggatttgcccgggggcgggatcgcagaaggtgaaacacctgaagccgcagccgtcagagaggcctgtgaagaaaccgggtataacgtgaccatcctgcaaaaagccggtgagtatgaaaggccggcatttgaagatacacagcacgtattcattggagccattaccggaggaacaccgctgatgaacgggccggaaaccgccgctttacgctggttttccccaaaccggctgccgctgttcatggtgccgaacagaaaacggcaaataaaagacggactcaatggggcggcaaatcgtaaggcagtccttaaggacagaaatctgttatccatccttgatctgctaagaaaaaagctgagagtatag	MLVKRKDIPLWDLPGGGIAEGETPEAAAVREACEETGYNVTILQKAGEYERPAFEDTQHVFIGAITGGTPLMNGPETAALRWFSPNRLPLFMVPNRKRQIKDGLNGAANRKAVLKDRNLLSILDLLRKKLRV
ORF 5	16617	16180	-	Rrf2 family transcriptional regulator, group III	Regulation	atgtctattagcagccgttttgctgtaggaattcatatattggctcttattgaaataaatgaagacggaattagcacttctgaatttttagctggaagtgtaaatacaaatcccgccttcataagaaaaattatggggatgctgaaaaaagcaggtttagtaaaagttcggccaggtattgcaggagctgaattagcgaaggatctaactgaaatcaccttacttgatgtttatagagcagttaatgttgttcaagataaagaattgtttagtatacatgaaaatcccaatcctcaatgtcctgtaggccggaacattcaaagtacaattggtccaatatttgaaatcgcccaatctgccttggaaaaagctcttgggcatatcacaattgaggatgtg…	MSISSRFAVGIHILALIEINEDGISTSEFLAGSVNTNPAFIRKIMGMLKKAGLVKVRPGIAGAELAKDLTEITLLDVYRAVNVVQDKELFSIHENPNPQCPVGRNIQSTIGPIFEIAQSALEKALGHITIEDVVKDIIEKEKVDQ
ORF 6	16815	17453	+	Rrf2-linked NADH-flavin reductase	Others	ttgaaaattggaatcattggtgcaaccggaaaagctggaagtcttatcttgaaagaagcggtaagcaggggacatgaagtaactgcaattgtaagagatgctgcaaaacttaaagaggaaaagattgcaatcattgaaaaaaatataattgatcttacatcggatgatctaaaaaagttagatgtagcagttaatgccttcggtgctccattaggagaagaacaggcacatgtagatgctggccgggcattaattagggcattaaaaggaacgggtacaagagccgtaattgtaggtggagcagggagtctttatgtagacgaaaataaaactgtcagtgtaatggatacacttgatttcccggagatttttattccgacagctaaagggcaaggtcgt…	MKIGIIGATGKAGSLILKEAVSRGHEVTAIVRDAAKLKEEKIAIIEKNIIDLTSDDLKKLDVAVNAFGAPLGEEQAHVDAGRALIRALKGTGTRAVIVGGAGSLYVDENKTVSVMDTLDFPEIFIPTAKGQGRNLQELKETSDINWTFISPSAVFDPDGKRTGFYQSGKDHLLVNSKGESYISYADYAIAVLDEIENPKHINERFTVVGEAE
ORF 7	19433	18306	-	Beta-lactamase class C and other penicillin binding proteins	Others	atgaaaacgatacatacagtacagggggagaaaacaatgaaacaaacaataagcaatccggcatttgatatgaaacaaattaacgctcttaacggccattatcagacgatgatagacaatggagatctgcaatgtgcgagttatatgatgtcaagaggaggtgaggtttttgcagctgagtcgttaggggaatttaccggcggacaaaaagaaaagcaaacatttcagcttgataccatcagagaaatcggttctttgacaaaagtgtttaccgctgtagccgtcatgcagctcgtcgaaaaaggtttgctcgatctgaaaatgccggtcaagctcattttgccagcgtttgataaaccgggtttcggagaaattaaaattttgcaccttttgactcat…	MKTIHTVQGEKTMKQTISNPAFDMKQINALNGHYQTMIDNGDLQCASYMMSRGGEVFAAESLGEFTGGQKEKQTFQLDTIREIGSLTKVFTAVAVMQLVEKGLLDLKMPVKLILPAFDKPGFGEIKILHLLTHTAGLSFELDIQKAEGIDLTNEEEWINYLVSTPLEYGVDEAWNYSRTGFVILGIIISKVTGVSYEQYVTKHIIEALGLERTYFYVPDTLKEEVCVINEHECVQLEKSYHPYFPNKATSGLYSSLRDIWKLAEMFRNKGRLKDKKLLGRKTVEAMLRNQIKPGLPFYFFGAPREEGGFGLGINLWPAGDHYFMTEGTFSHLGMGWCGMFSDPAEDFTYVFFTPISEFHPHAVLTPLNIVWAGIE
ORF 8	23281	19430	-	polyketide synthase type I, MlnH	Secondary Metbolites Biosynthesis	atgaggttcagcgtattagtcaaacatgacgattatattgtttcagaccatgtccttcatcaagtgcgtacgatacccggcgtaacgtatctggatttaataacacgatttttagctgagaaagggatatcaccccgaagttttgaaatcaaacatgttttattccgtgaacctgttgcgacgtcagtccattttgataaaaaagtcaccttccagtttacgaaacaagaaaacggctggcttgttgaaacaacaagcaggaaatgggtcgctgaaaaggcggaaggtgaagcgtcagtcaacttgcaggcggaaatcataagaaaaaatgcgataaaagaaaagacaatttcaatcgaagaattaaagaaaggggccgtccggacttcggatgctgaa…	MRFSVLVKHDDYIVSDHVLHQVRTIPGVTYLDLITRFLAEKGISPRSFEIKHVLFREPVATSVHFDKKVTFQFTKQENGWLVETTSRKWVAEKAEGEASVNLQAEIIRKNAIKEKTISIEELKKGAVRTSDAESAYRNLRRGGLIHKDFMKLEGTVYEGENYILGEVSLSGLSKEYTDDFYMHPAFLDGSLSLLGILTSDLPDEGTNAFIPIYIETFRALHKTTGSCFVYINKTSITQPPSKDILYADIEVYRPDGELAFYYERFGVKRVRNEKSIQRLEHSQKAKEVGSETNNKEMIRNNLIQEIAGMIEKPAETVKNDISFYEMGLDSKQLLDLSKKLELMLGSKLYPTLLFDYSTIGELTEYLQGKYGANITDSISDTVQHQDSHKTLTDELSSII…
ORF 9	30714	23332	-	polyketide synthase, MlnG	Secondary Metbolites Biosynthesis	atgatgaacggaaaacgtgaacaactcagcgatattcttgatctgattcaaacaggacaaatgtcggctgacgaaggctatgcccgtgtgacatccattcagaagcaaaaatcacgggcatcgaaccatccgcttttatattacaagccggaatggactgaatcgttcattccgagtaagaagagcgtacccttgacgggattgctcctgatttttgcagaaaatgaacggcaaatacaagaattgagcggtttatttaaggactgcactctcttgtttgtcatccgcggaaaagaatttgctgttttacatgatgatacgatttgtatgaaccacgtgaaaaaagacgattatgtaaagctgttccgatacattcatgatcattatcagctgcccgaa…	MMNGKREQLSDILDLIQTGQMSADEGYARVTSIQKQKSRASNHPLLYYKPEWTESFIPSKKSVPLTGLLLIFAENERQIQELSGLFKDCTLLFVIRGKEFAVLHDDTICMNHVKKDDYVKLFRYIHDHYQLPEKILHLWSDSQADMSKEGIQKQLGNGLFSLLYITQALIELKWKKIIKLTHIFQTENKEQLPLHHALGGLVKTVHQEHPNFHYQIINITQSEGAGAALPAIADIYQRECDEKRDIHFEVRYENGRRFTKSYNKAGSFDLTQPLKHHGNYLITGGLGGLGYILAKHLSEKWKANLILTGRSDLTEEQEKKIEYLRSSGSTVEYIRSDVSKQSDAERMFAFAKEQFGTLHGVFHSAGVLRDSFILRKTKEEIDQVTGSKVYGTLWLAEEI…
ORF 10	34712	30711	-	polyketide synthase, MlnF	Secondary Metbolites Biosynthesis	atgctgccatgcagaaatcgtttctcctatcacggagacggtgtttatgagatagatcacagggaggaagctcactttgacaggcttgcagctgatctgaaaaaaagggggcaaatgcccgacaccgtggtttacgggtggccggaagggtcatttgccggcccggaaaaaataagtgaacagctttctaagggggcttacccgctattctttttcagccgggcattgatgcgcagcaagacggaaaaaaaggttgtatcgcttttcctttatccggcggatcataaaaatgatcagccgctttacgcttcagtccatggcgcagggcagtctattgtgcttgagaacccgaaactggcccttaagacaatcgggatatcagtttcagacaagtcatcg…	MLPCRNRFSYHGDGVYEIDHREEAHFDRLAADLKKRGQMPDTVVYGWPEGSFAGPEKISEQLSKGAYPLFFFSRALMRSKTEKKVVSLFLYPADHKNDQPLYASVHGAGQSIVLENPKLALKTIGISVSDKSSLTELTAEIIRVESTEAHPGETDLYYEGNVRWVRALREAEPAPNSDFTFKENGVYMITGGAGGLGLIFAEHIAAQTKANIILAGRSELTEDKKNKISRMKAGGSSVQYIRGDFSDSRDAERIIKTIKRQFGEINGVIHSAGVTHDALLIQKSKDEIQEVIAPKINGTVLLDSLLQTEPLDFFVMFSSSTSMYGNIGQTDYALANRFIDLFAEWREGMRRKKERSGVSVAIGWPLWEDGGMKVDKQTEKWMKQKIGMVPLSKTNGIKA…
ORF 11	38152	39555	+	L-Proline/Glycine betaine transporter ProP	Transportation	atgaagtttaacaagaaaaaaattaacgttgtagacattcaaaaagcgaagaaaagcgtgtttgctacagggataggaaacgcgatggaatggtttgattttgctttatattcttatttggcagttattattagtaaaaactttttcagtccagttcaaaacgatgaattaaagttaatatttacttttgctacatttgcaattgccttcttacttagacccgtaggcggaattatttttggtaaaatgggtgataaatttggtcggaaaatagtattaacaattactattttaatgatggctttatctactttaataattggtgtgcttcctacttatgatcagattggtgtatgggcccctatattattactcttagctcgtattctgcaaggtttt…	MKFNKKKINVVDIQKAKKSVFATGIGNAMEWFDFALYSYLAVIISKNFFSPVQNDELKLIFTFATFAIAFLLRPVGGIIFGKMGDKFGRKIVLTITILMMALSTLIIGVLPTYDQIGVWAPILLLLARILQGFSVGGEYAGAMVYIAESSPDNKRIRLGSGLEIGTLSGYIVASVLVTVLFWTLSDVQMNSWGWRIPFFLSIPIGLFGLYLRSHLDESPIFENDISESQEQQPGLLEVIKTYKKDIFLCIVFVAFFNITNYLLLGYMPSYLDENLGISDNISTPVTAIVLIIMVPFALTFGKLGDKLGNKKVISIGLVLGIVFSIISFQFLNMGNITFLFIGLLMLGIVLSVYEGTMPGSLPTLFHTDIRYRTLSWTFNLSVSIFGGTTPLVASWLTHV…
ORF 12	47016	46246	-	amino acid transporter	Transportation	ttggacaaatggttgaaagctgaattggaaagtaagatcggcgcgataaaccatatgtcgctgctggatgaacagggaggcacttcaaccgttcgaaaaatagtggccggccaagacgcatttctgctgaaaagttcttttcaacagaagtatcgggaatggttaatgagagaagccttcgttttacaaaaactgacggaaactcgtcgtctgcctgttcctatttattatgggatgatacaggaacagcatgccagccatatcatcatgtcatttgaggatggaatcaccctgacttgggctttaagaaaagcaaaaggggatactgaaaagaaaaagctggtcaaaagtttcggccagtttctgcaacggctgcatgaaaccgaaatggcccctggt…	MDKWLKAELESKIGAINHMSLLDEQGGTSTVRKIVAGQDAFLLKSSFQQKYREWLMREAFVLQKLTETRRLPVPIYYGMIQEQHASHIIMSFEDGITLTWALRKAKGDTEKKKLVKSFGQFLQRLHETEMAPGLQPESDWLDLQIKRAGEYVKKGQAEGSAELLKELDRYRPVPVQQTMIHGDCTTDNVLVKDGEVYLFIDAAGISAGDPRYDESLAISHFVTNEACLNAFYEGYCRYRVSKQEFEYFNDGLYEFF
ORF 13	53984	53862	-	hypothetical protein	hypothetical protein	atgaatggtataacattttctttagaattatcggccagtgagcggcatataaaagcgctttcaaaaaatgatagcggtttactttcacagcgcattttcaacatccaaatggtgatcagatag	MNGITFSLELSASERHIKALSKNDSGLLSQRIFNIQMVIR
ORF 14	60732	61685	+	ABC transporter ATP-binding protein	Transportation	ttgctgaatattcataatcttacggtaaatttagcgggagataccattttcaaacaagtttcttttttcatcaatgaaggcgaaaaagtgcttgtggccgggccgaacggttccggcaaaagcacgctgttcagggtgctttccggagagcttgaggcagatgaaggaacgattgcgatcaacaaaggggcgaaggtcggtttgctgaagcagatcgctgatccccatgaggatctgacgttgtatcaatatctggaaaaatcgtttgaagctctcgcggcgatccagaaggaaatgaaagccattgagctgaagctttcggaaccgatgagtgatgacgagctgactgctttattggaaaaatacagtcaatacacggaaacatttgagcggaacaac…	MLNIHNLTVNLAGDTIFKQVSFFINEGEKVLVAGPNGSGKSTLFRVLSGELEADEGTIAINKGAKVGLLKQIADPHEDLTLYQYLEKSFEALAAIQKEMKAIELKLSEPMSDDELTALLEKYSQYTETFERNNGYQMHAIIDEVCNGLSLSELKDQPFSKLSGGEKTKAGLAEILIRNDDVILLDEPTNHLDVHAIEWLEGFIKKSNKTILFTTHDKTFADQTAMKVLEIDDTEVKIWPYGFSEYLKKREEFIIAQFEKYEEQQRKIQKMKESIAQLRDWANRSNPPSVGLHRRANNMEKALKRIELINKPVRTSKN
ORF 15	61726	62355	+	ABC transporter ATP-binding protein	Transportation	gtgttcattgaaaacggaaaggtgacaaacggatcttcgcttttatatcaaaatgtgaatctgcgcataaagcataaagacagaatcggcatcgtcggcagaaacggcgtcggcaaaacaacgctgatccgctgtatcattggggaaagagaactgtcggacggcaccattaaagtgggagaaaatcttaaaataggctacattgatcaaaagagccatgtaggagattcgagtcagacgattctgcaattctttaaagaaaatctgctgactgaagagggcatggcccggaatatgctggccaagtacggattttacgggtcgtctgtctttaaaaaactttccgtcctgtcgggcggtgagagaatcaggctgaagctgtccatcttaatggaaaaa…	MFIENGKVTNGSSLLYQNVNLRIKHKDRIGIVGRNGVGKTTLIRCIIGERELSDGTIKVGENLKIGYIDQKSHVGDSSQTILQFFKENLLTEEGMARNMLAKYGFYGSSVFKKLSVLSGGERIRLKLSILMEKKLNVLILDEPTNHLDIESQEILENSLMQFQGTIICVSHDRNLLEKFNKIFWLENQNVTIFSGPYSYAKQKKRQIAE
ORF 16	62369	63088	+	JmjC domain protein	Regulation	atgaccattgacagactgacaatcaatgagttatcgtacgatctttttgtaagcgagtatgctgataagaaaccttttattttgacgggggcaatggatcactgggaatgcaggccgtggacgcttgaatacattgacgaacactatggggacagaatggtcacaatccggaaatcagatatcgaaggggtcaaaacctttaaacaagtaaagctttccaactatatagagtacattgatcagaatgatgacaaatggtactgtgactggaattttacgcagctgaaccaaaatgacttagaccttgtctattccgcacccgagtattttacaaaagacacattgagagcggatgaagaaacgggacgggattggaagtggttctttctcggttctaag…	MTIDRLTINELSYDLFVSEYADKKPFILTGAMDHWECRPWTLEYIDEHYGDRMVTIRKSDIEGVKTFKQVKLSNYIEYIDQNDDKWYCDWNFTQLNQNDLDLVYSAPEYFTKDTLRADEETGRDWKWFFLGSKQTGTPLHQDFNNTHAWNGVIFGEKEWIFYHPDDSPYLYEGNINVFDEKDIEQKPLVQKASPIRFRQKAGEIIYAPRHWWHQVENTEHTLAVSENFWFTGERLANQI
ORF 17	66732	68231	+	endo-1,4-beta-glucanase	Carbon Usage	atgaaacggtcaatttctgtttttattacgtgtttattgattgcggtattgacaatgggcggcttgctgccttcgccggcatcagcagcagggacaaaaacgccagtagccaagaatggtcagcttagcctaaaaggtacacaacttgtaaaccgagatggcaaagcggtacaactgaaagggatcagttcacatggattgcaatggtatggcgatttcgtcaataaagacagcttaaaatggctgagagacgattggggcataaccgttttccgcgcggcgatgtatacggcagatggcggttatattgacaacccgtccgtgaaaaataaagtaaaagaagcggttgaagcggcaaaagaacttgggatatatgtcatcattgactggcatatttta…	MKRSISVFITCLLIAVLTMGGLLPSPASAAGTKTPVAKNGQLSLKGTQLVNRDGKAVQLKGISSHGLQWYGDFVNKDSLKWLRDDWGITVFRAAMYTADGGYIDNPSVKNKVKEAVEAAKELGIYVIIDWHILNDGNPNQNKEKAKEFFKEMSSLYGNTPNVIYEIANEPNGDVNWKRDIKPYAEEVISVIRKNDPDNIIIVGTGTWSQDVNDAADDQLKDANVMYALHFYAGTHGQFLRDKANYALSKGAPIFVTEWGTSDASGNGGVFLDQSREWLNYLDSKNISWVNWNLSDKQESSSALKPGASKTGGWPLTDLTASGTFVRENIRGTKDSTKDGPETPAQDNPTQEKGVSVQYKAGDGRVNSNQIRPQLHIKNNGNATVDLKDVTARYWYNAKN…
ORF 18	69593	68949	-	Nicotinamidase family protein YcaC	Others	atgtctgatctttattcccgtctttcaaaagatgatgctgccgtgcttttagttgaccatcaaaccggccttatttccggtctcgtgcgtgactatggcgttgatgaatttaagaacaatgtattggctctcggtgatacggctaaattctttgatttaccggttattttaacaacgagttttgaaaatggacccaacggaccgctcatgcaagaactcgttgatctctttcccgatgcgccaaaaatagcccgtcccggacaaattaatgcatgggacaatgaagactttgttaaagccattgaggcgactggcaaaaaacagctgattatcgcaggggtggtaacagacgtctgcgtcgcttttcctgcgctttctgccattaaagcaggctacgaa…	MSDLYSRLSKDDAAVLLVDHQTGLISGLVRDYGVDEFKNNVLALGDTAKFFDLPVILTTSFENGPNGPLMQELVDLFPDAPKIARPGQINAWDNEDFVKAIEATGKKQLIIAGVVTDVCVAFPALSAIKAGYEVFVVTDASGTFSKQVADASLTRMAHGGAQLMNWFSVACELQRDWRNDVEGFGALISSHLPGYQNLMGSYMGAQRDLSTQNA
ORF 19	70284	69718	-	NADPH-dependent FMN reductase	Others	atgactaaaaccattggtcttatttgtggaagtttacgaaaaaactcgtctaatcgagcaattgctcaatcattgattgacttcgataatgcggctcaatttcgttggatcgaaatagacagtcttcctttttttaacgaagatttagaaattgccggagcaccagactccgtaacatcctttagagctgatatacaagacgttgacggcgtcatcattgtaagtccagagtacaattccggaattccgggagtattaaaaaatgcattggactgggcatcgagaccgcggacctcttctgttttaaacagaaaaccggttggcttaatcggagcaacccccggagggttcggtactgcctttggtcaaacgcaaatgagggaagtactcgaagctatg…	MTKTIGLICGSLRKNSSNRAIAQSLIDFDNAAQFRWIEIDSLPFFNEDLEIAGAPDSVTSFRADIQDVDGVIIVSPEYNSGIPGVLKNALDWASRPRTSSVLNRKPVGLIGATPGGFGTAFGQTQMREVLEAMQVNVLPFQKMLISQVHEKIDSAQNILTDEQTKRYLQRYLQQFIHWIDHAPVPVPN
ORF 20	72084	72782	+	L-asparaginase (EC 3.5.1.1)	Others	atgaaaaaacaatttatgcccttcattacatttatcacggctctgctcttcatcgcggccggctgctcccaatctcctcaagcgaaagaaacaccgccccggatggcagccgcagcctcagcgaaaaaagacggacttccgaatgttaaaattcttgccaccggcggcacaattgcaggcgctgctccttcaaagacgtccgctacggagtacacggcgggggcaatcggagttgatgccctgattcaggccgttccggagataaaagaggtcgcgcatgtgagcggagaacaggttgtgaatatcggcagccagaatatgaataacgagacactgctgaaacttgcaaaacgggtaaacaagctgctcaagtctgatgatacagacggcattgtcatt…	MKKQFMPFITFITALLFIAAGCSQSPQAKETPPRMAAAASAKKDGLPNVKILATGGTIAGAAPSKTSATEYTAGAIGVDALIQAVPEIKEVAHVSGEQVVNIGSQNMNNETLLKLAKRVNKLLKSDDTDGIVITHGTDTLEETAYFLNLTVKSDKPVVVAGSMRPSTAIGADGPSNLYNAVKTAAAPDAKGKGTLVVLNDRIASARYVTKTNTTAADTFKSEEMGYIGTIAR
ORF 21	73879	74241	+	hypothetical protein	hypothetical protein	atgaagaagtatttatataagcaccttttgttagctctcgtttcgtccgtttgctttttattggtcttttatgtgggtttaaaaatgacacaggaagacacaccgccgttgtcttcttacccgttttacctttttatttatctttacatagcagccggatatttgacggtcggccttgttttagcttgtatgactgatatcttgaagaaccgctggacattcaataaaccgtctaccattctattgaaacttatcgtttacttactcataccgtatgctatttttcattctttcttcattttaatggcgccgttgatttatgtgctgtttgagtcgttattcatcctgagaaaagcttcataa	MKKYLYKHLLLALVSSVCFLLVFYVGLKMTQEDTPPLSSYPFYLFIYLYIAAGYLTVGLVLACMTDILKNRWTFNKPSTILLKLIVYLLIPYAIFHSFFILMAPLIYVLFESLFILRKAS
ORF 22	76766	77395	+	Membrane protein	Others	atgaagcggattttcctcattttagccgcctgtctgatgacaagcgccggcgtcctgacactcagacattctcatgtattaaccggcggaacagcgggactgtcactaagcctgtcatacttgtttcattcctcgtttgcgattatcttctttctgatcaatatcccgttttatctattttctctcatcagaatgggaatcaagtttactctatccaccgtttttgcagtcacagcgctgactctgtttacaggcgcggatcactggctgccgccggtctctatttcaccgcttgccggggcgatttgcggcggggcgctgatcgggttcggcctgtcgctcatgttttatcatcaggcatcgctcggcggcgccaatatcctcgctttatttctgcaa…	MKRIFLILAACLMTSAGVLTLRHSHVLTGGTAGLSLSLSYLFHSSFAIIFFLINIPFYLFSLIRMGIKFTLSTVFAVTALTLFTGADHWLPPVSISPLAGAICGGALIGFGLSLMFYHQASLGGANILALFLQKRCGWNPGAVNFLFDFGVVLAGIFSVGLLKGLFSLMSIAVTGLIIGIFKNKIKGSCSLNPALLQNITPGQSQEASS
ORF 23	77707	77549	-	Butyrate-acetoacetate CoA-transferase subunit A (EC 2.8.3.9)	Carbon Usage	atgggaaaaggaaaagtgatggactcttatcaagatgctgctgcactgatcaaggacggagacaccctcatcgcaggaggcttcggcctgtgcggcattccggaacaattaattctcgcgatcagggacagcggcgtaaaaaacttgaccgttgtctga	MGKGKVMDSYQDAAALIKDGDTLIAGGFGLCGIPEQLILAIRDSGVKNLTVV
ORF 24	79177	77732	-	D-beta-hydroxybutyrate permease	Transportation	gtggacattgttattattttattggcattaggcatgctgatgtttgcggcttaccggggcttttcagtcattttattcgccccgatttgcgcgctgtttgccgtgctcctgacagatccaagcttcgtacttcctttcttctcgaatatatttatggagaagatggtaggatttattaagctgtattttcccgtatttcttttaggggccgtttttggcaaggttgttgaaatatccgggctcgccgagtcgattgcaaaaacaatcgtcaagcttgtgggagcaaaaagagccattctcgccatcgtcttaatgggtgcgattttaacgtacagcggcgtcagtctcttcgtagcggtgtttgccatttatccgtttgctaaaaacctatttattaaa…	MDIVIILLALGMLMFAAYRGFSVILFAPICALFAVLLTDPSFVLPFFSNIFMEKMVGFIKLYFPVFLLGAVFGKVVEISGLAESIAKTIVKLVGAKRAILAIVLMGAILTYSGVSLFVAVFAIYPFAKNLFIKADIPKRLIPGTIALGAFTFTMDALPGTPQIQNVIPTAFFKTNIYAAPWLGLIGAAFVLTAGMIYLESRRKKAANAGEGYAGFQSEVSAAEESSGLANETHTPVLPQEAEPSPARQVLAFVPLILVGVMNKCFTMWLPHWYPDGFDFAPLGLEAFGKIDLSSVTAIWSVELALFIGIMTTILFDWKKVLFNLKEGLNEGIGGALLASMNTGAEYGFGGIIAALPGFKMVSSGISQTFTDPLVNGAVTTTALAGITGSASGGMGIALS…
ORF 25	83945	83823	-	hypothetical protein	hypothetical protein	atgaagcattctaacatggacacaaaaataaccatatatgattatgtgctcatatacgaatatataggttctttactgaaatgtcaaaatcttttcaatgaatacgtaaaaaccaagtgttaa	MKHSNMDTKITIYDYVLIYEYIGSLLKCQNLFNEYVKTKC
ORF 26	85001	86038	+	oxidoreductase	Others	atgtacgacacgatagtaatcggagccggtcaggcaggaatctcagcaggatattatctaaagaagtcgaaacaaaaatttatcattttggataaaagtcatgaagtgggagaaagctggaacaaccggtatgactcattggttttatttacttctcgaatgtacagctctttgcctggaatgcagcttgaaggagacaagcatggactcccttcaaaaaatgaaattgctgcttatctgaaaaaatatgttgaaagatttgaaatcccgatccaattacggacagaagtaataagtgtccaaaaattaaagaactatttcttaataaaaacaaaccgggaagaatatcaaacgaagaatcttgtgatggccgcaggtccttttcatacccctaacatt…	MYDTIVIGAGQAGISAGYYLKKSKQKFIILDKSHEVGESWNNRYDSLVLFTSRMYSSLPGMQLEGDKHGLPSKNEIAAYLKKYVERFEIPIQLRTEVISVQKLKNYFLIKTNREEYQTKNLVMAAGPFHTPNIPSISRDVADHIHQLHSSQYKHSKQLAPGNVLVVGGGNSGAQIAVELSKERVTYLACSNKPVYFPLWIGKRSIFWWFDKLGVLHASHTSIVGKFIQKKGDPIFGYELKHAIRQKKIILKQRVIAGKQNEIIFKDSSSLEVNNIIWATGFKNPLCWMKIEGVLDKEGRIIHHRGVSAAEGLYFIGLPWQHRRGSALLQGVGNDAEYIVKQMNGG
ORF 27	86580	95060	+	polyketide synthase (EC 2.3.1.39), mlnD	Secondary Metbolites Biosynthesis	gtgagtaaagaacttgctgcattgcatgatacaagggttattttggttaagccggggaaagagtttcgaaaaaccggggacggtgtatttgaaatcgacccccgctctgaaagagattacataaacctgttaggatggcttatagaagaagagaagtcagatatacgggaagcggtgcatttgtggtcagacatgccgtttgaaaagacagagagagcgattcgtgaacaatgcgacagcggagtctattctttgtttttattacaacaggcgctcttcaaaaataactgccgcaaaccgatcaaactgttatatggatatttttcgcatctttctggagaacagcctctttacgcggcggcaagcggatttttacggacattgcagctggaaaatccg…	MSKELAALHDTRVILVKPGKEFRKTGDGVFEIDPRSERDYINLLGWLIEEEKSDIREAVHLWSDMPFEKTERAIREQCDSGVYSLFLLQQALFKNNCRKPIKLLYGYFSHLSGEQPLYAAASGFLRTLQLENPLISAKSIEMEQSIAAVHAADIIRNELSDFQPSDVEIRYKDMQRYVKQLKTYEPEKNSRSGDVPLRENGVYIIAGGAGGLGFTFAEYLAFQTKCCLVLTGRSPLSDHIRKQLRRLEDAGSSAVYVQADITNKEEAEYVVKTAKTSYGKVNGVIQGAGIIRDSFLLNKSREEFDQVIRPKVLGTMWLNDAVEKENPDFFICFSSTSAVLGNVGQSDYAFGNSYMDHFMNMRSARDSDTISLSLNWPLWKEVGMQVDERTVETMKKAGF…
ORF 28	95053	98067	+	polyketide synthase (EC 2.3.1.39), mlnE	Secondary Metbolites Biosynthesis	atgaatgaaaaaacgatgcaaattgagcaaatcgtgaaaaaggtgaaagaatgtagcctgacgcctgaagaagggctggaattaattaagagcttggggaaaacccatctatatgaaatggtatgggatagacatgaatttaaaggcagtaaaaaattcccgcatacgaaagagccaattttatttttttgcgaagacgacagcatgtataccgtaatgaagagacagcttgaaggttatgaggcgcctttcatttacgtgacttccggcgagcgtttcgaagattgccggaacggtcgttttacaatgaactttgcaaaaggtgaggattatgatgcgttatgcggggttctgcgttctcaaaatataagaccccgccatattattcattttttggct…	MNEKTMQIEQIVKKVKECSLTPEEGLELIKSLGKTHLYEMVWDRHEFKGSKKFPHTKEPILFFCEDDSMYTVMKRQLEGYEAPFIYVTSGERFEDCRNGRFTMNFAKGEDYDALCGVLRSQNIRPRHIIHFLAAGLFKNTEDAMRKQLNKSLYSLFQMFQAFMANKLCPKAEILYLYENAEGEVQPIYNAVESFLKTVQAENPNFTCKAAELKSMFDEPFTKQHIADVISFEWNNQCKTDHFTCYEPRHYYKRQLQRVKKEDGEKHSFSVKKNGVYLITGGAGGLGYLFAEYLAKQAEVKLILTGRSPASRETAQKLSALENLGAEALYVPADISKEKETDALIKHIKQTFGELNGILHSAGLVKDAFIIKKTKESIEEVIAPKVFGTVWLDKAAEEEP…
ORF 29	98192	98329	+	hypothetical protein	hypothetical protein	atgtcgcgacagcctgaagagcgttctggaaattctattcctattgttgatgattttattctttgctcagctcatcatcacttcatttttgatctgaatcagtataagcagaaggcggaaaattcccatcttctttaa	MSRQPEERSGNSIPIVDDFILCSAHHHFIFDLNQYKQKAENSHLL
ORF 30	102463	100460	-	hypothetical protein	hypothetical protein	atggacgaaatggtcctggaaacacaacaatggctgaatgagacgtacaaaggcagacacgggtacaacaaagtgccagaaaacggaaaaacgggctgggataccatttacggtctgacacgggcgcttcaaattgagcttggtatttcagaacctgccgataacttcggaccgacgacacaaagattgtttaagccgttgaaaaagcaggctcccgattctaagccgacaaacatgaattacattctgcagggggcgctgtggtgtaaaggttttaaccccggcggattttcaggcgttttctatgaaaataccgaaagcgctgtaaaagagtttcaaaaagcggccgggctcactaagcaagacggcatcgtcacggcactcattatgaaagccttg…	MDEMVLETQQWLNETYKGRHGYNKVPENGKTGWDTIYGLTRALQIELGISEPADNFGPTTQRLFKPLKKQAPDSKPTNMNYILQGALWCKGFNPGGFSGVFYENTESAVKEFQKAAGLTKQDGIVTALIMKALLDMSAFRLVAGGDKKIRQIQQNLNRDYNDYIGLMPCDGLYARDTNKALIYALQKEEGMSTSVANGFFGNGTTSLCPTLTPGDSRTGFVLIVQYALYCNGEAFDPGEFDGKYGVGVVSAVKAFQKFMCLPQTGYADMPTIKALLSSSGDTTRAASACDTAAILTADTAKTLRENGYKIVGRYLTGNVRTSSGLTSKALTSKELSTIFNAGLSVFPIYQDGGYESSYFVKDQGTRDAYSAASAARRLGFPSGTTIYFAVDFDAYDYEV…
ORF 31	105163	102752	-	Phosphoenolpyruvate synthase (EC 2.7.9.2)	Carbon Usage	atgaatgactgtgtcaaaacattcggagaacttccggacgaactttattcctttgcgggaggaaaaggaagcattctctctaaaatgtatcaaagcgggtatcctgtgcctgaagggtttgtgattttgccgtcagcctttcaggacgggcagcttcgccatcaggcaagagaggctattgatcaatatgtgaaatccatccgcagccgccatgcatctgcgttgtttgccgtacgatcatccgcgctgagcgaggattccgctcaggcttcctttgccggagaattcgatacggtgttgaatgtcaaaacagatcaagacatgtccagggcgattgatgaagtccgccgatcggcacagtcagaaagggtaaaagcgtacagcgccgttcagggaatg…	MNDCVKTFGELPDELYSFAGGKGSILSKMYQSGYPVPEGFVILPSAFQDGQLRHQAREAIDQYVKSIRSRHASALFAVRSSALSEDSAQASFAGEFDTVLNVKTDQDMSRAIDEVRRSAQSERVKAYSAVQGMEDEHEIAIVIQLMIPSEISGVLFTADPITGSRREMTGNYVYGLGEQLVSGEADAYSFKLARPKKKYDGPGEFRKYASKLYKLAKKLEKDLGGPQDIEWAAVGGTLYILQSRPITTLQAGNLETYEWNDSFSGDFLWTNTNIGEAIPDVMTPLTWSLLRNLDEESGIIPGYYVWSGNICGRAYNNMSQPLSVLAAFGLNPKGGKIGKMMSDTLGEIPAEMKIPLYPFSKYELLKIISKKLKPYLSKMKHAKKNMSSYLDESPEWCRN…
ORF 32	107347	107087	-	hypothetical protein	hypothetical protein	atgcttatccttacggcaattgaaaaaggaatgactcatgttttgacattgcctgcttggtcagcctatatccttgaattcatttttgcatgggctgctgtttacttctcaattaaatatgtttccagtaatttcattgaaaacatatctatatttcaaggtggagaaattcttctttcattcttcataactttcttattttcgggcctggatatcctttttactaatttggataagatcacaaaagagaaattaggctaa	MLILTAIEKGMTHVLTLPAWSAYILEFIFAWAAVYFSIKYVSSNFIENISIFQGGEILLSFFITFLFSGLDILFTNLDKITKEKLG
ORF 33	108025	107741	-	hypothetical protein	hypothetical protein	gtgtcaaaaccagtcaaagatgtaatcagagaagtgctgaaaaataaaacaaaattattcaatcttgttgaaaaattagcaggaaagaaaataagaaatgaactcgagtccgttttcaatgaacacatcgaaccggttttaaagaaaatgctgaacgagtatgtcgccttaagctggactgacgtggaaaagaatctttatctctcacttaaaaagtccggactttctgacagccaggctaaaaacctcgctcatttgacaactttagcaatgaaagcattttaa	MSKPVKDVIREVLKNKTKLFNLVEKLAGKKIRNELESVFNEHIEPVLKKMLNEYVALSWTDVEKNLYLSLKKSGLSDSQAKNLAHLTTLAMKAF
ORF 34	108703	109908	+	glucuronate isomerase	Carbon Usage	atgagggccaacggcattgaagagcgctgcattaccggaaacgcttcagatgaagagaagtttttcgcctgggcaaaaacggtgccgatggcgataggcaatccgctgtacagctggacgcatttagagctgcagcgctggttcggcatttatgacgtattgaatgaaaaaacggccgcggcaatttggaaaaaaacgaatgagctcctgcagggagacgggtttggcgcaagggatctcattctgaaatcaaaagtcaaagtcatttgcacaaccgacgatcctgccgatgcgctgacataccacgaactgttgaaagaaagtgattttccggttcaagtgctgcccggatttcggcctgacaaaggactggacatcagcagcccgggttttgccgat…	MRANGIEERCITGNASDEEKFFAWAKTVPMAIGNPLYSWTHLELQRWFGIYDVLNEKTAAAIWKKTNELLQGDGFGARDLILKSKVKVICTTDDPADALTYHELLKESDFPVQVLPGFRPDKGLDISSPGFADWVRSLESASGIAVTTYQSYLDALESRVRFFHNAGGRVSDHALDQMVYAETTEEEAARIFAAGLSGEHVSFEDEKKFKTRTLQYLCGLYAELDWAMQFHINALRNTNTNKFSSLGPDTGYDSINDERIAKPLARLLDSAEKKRQLPKTILYSLNPNDNYIIASMINSFQDGKTPGKIQFGTAWWFNDTKDGMLQQMKALSNMGLFSRFIGMLTDSRSFLSYPRHEYFRRLVCTLIGGWAEQGEAPYDMELLGRIVEGICYRNAEEYF…
ORF 35	109932	111317	+	Melibiose carrier protein, Na+/melibiose symporter	Transportation	atgagtaatgtgcctgtcgtgacagcacctgccgcaaaagtgaaggagcataagctgagtctgaaagaaaaagtatcctatggttttggagattttggtaacggatttatgtttgatctcgggcagatctatttgctgaagtttttcacagatgtcgcaggcattccggcagcgttcgccggcagtatttttttggtcagcaagctgtttgcggctgtgactgatccgattgtcggctcggccattgactacagaaaaaagatcggacctcgggggaaattcaggccgtacttattattcggaagtattattcttgcggtcatgaccatattgatttttgtgtcaccggacgtgagcgtcacctggaagcttgtgtacgcctatgcttcttacatgttg…	MSNVPVVTAPAAKVKEHKLSLKEKVSYGFGDFGNGFMFDLGQIYLLKFFTDVAGIPAAFAGSIFLVSKLFAAVTDPIVGSAIDYRKKIGPRGKFRPYLLFGSIILAVMTILIFVSPDVSVTWKLVYAYASYMLWGVAYSFVNIPYGSLGAAITQDAEDRTALSAFRQIGSLGALLITSVIVIPILVHFDNVHIGYPAVMGMMAVIGIAGFMICYRNCKERIIVREAPKEKLSVMSVFKCFIGNKPLLTVVFMTIFSISAYNIKSAMLVYFAQYNLNNAELMSYMSFIIIGSSFLGVLFMPKLVKRFGKKQTVMIGFAVSAAADALNFCLPSNVFIFTALASIAFIGISIPNGITWALVSDIIDYGEWKTGERKEATTYSLFNFSRKLAQSLSGFLSGIG…
ORF 36	111608	113053	+	Altronate oxidoreductase (EC 1.1.1.58)	Carbon Usage	ttgcggaagctgaataaaaagatgtgcggtgaatacaatcaatatcctgaaaaagtccttcagttcggcgaaggcaactttttgcgggccttcgcagactggcagatcgatcaattgaatcaactgacggattttaacggaagcgttgtcgccgtacagccgagaggctctgagaaaatcaaacgtttaaacgagcaggacggtttatttacgctttttttgcaggggataaaggacggaaaaccggctgaagaacacatgatcgtcaaatccatcagccgcggcattgatcttttttctgactatgattcctttaaacggctggcagcacaagaggagcttcgttttatcatttccaatacgacagaagcgggaatcacgtttgagaaaggcgaccgg…	MRKLNKKMCGEYNQYPEKVLQFGEGNFLRAFADWQIDQLNQLTDFNGSVVAVQPRGSEKIKRLNEQDGLFTLFLQGIKDGKPAEEHMIVKSISRGIDLFSDYDSFKRLAAQEELRFIISNTTEAGITFEKGDRLEDRPQKTFPGKLAAFLYFRYNAFAGDAEKGCIVLPCELVEENGRKLKAAVLQYAGLWELEPGFTQWIHDANIFCNTLVDRIVPGFPVDTAEELTDFLGYEDRLLVVGEHYYLWVIEGPEQLQNELPFAEAGLNALITSDLTSYRTKKVRILNGAHTALAPVALLYGLQTVREAAEHEVTGRFIEELINEEILPVLQMEGVTQYAADVLQRFKNPYIHHYLQSITLNAAAKFKTRNLPTLKAYIEQEGRLPEKLVFSFSAMIYSYW…
ORF 37	113050	113808	+	Altronate hydrolase (EC 4.2.1.7)	Carbon Usage	atgaaagaggtcataaaaatccataaaaacgataacgtgcttctcgccatgcgccattttaacaaaggggagcggctgcatacagacggactgacgattgaagtgaaggaccctgtaaagcgggggcataaaatcgcgctgcaaaccattgaagaaaacggcagcatcattaaatacggtttttcaatcgggcgtgcgacaaggcggatttcggccggcgagcatattcatacccataatctgcaaacgaatttatccgatgtgcaagaatacacgtattcaccgcgcttcgaggacaatccttttacaaatgagaaccggacatttaaaggctacagaagagaaaacggtacatccggcgttcggaatgaactgtggatcgtgcctacagtcggctgc…	MKEVIKIHKNDNVLLAMRHFNKGERLHTDGLTIEVKDPVKRGHKIALQTIEENGSIIKYGFSIGRATRRISAGEHIHTHNLQTNLSDVQEYTYSPRFEDNPFTNENRTFKGYRRENGTSGVRNELWIVPTVGCVNGVAEKILQRFVKEAKDIAPFDNVLVLKHQYGCSQLGDDHENTKQMLMNAIRHPNAGGVLVLGLGCENNELAAIRETLSEVNGDRVKFLESQAVTAETDSRSTRNASKTSWHFKYKHN
ORF 38	113765	114010	+	YDFR protein	Others	atgcgtctaagacttcttggcatttcaaatataaacacaattaaatatgccactttagaagctaatggacaattaggttacgaattaaaagatgactgtaagcctttaaccatcaaagatcttaaaaatgtgatcgatccaaaatgtcttaacaaagagcctcagcctcaaaaagatgatcaagccaatatattcgaggaaatcaaaaaacaccagactcagcacaagccaaaaaatcttgaataa	MRLRLLGISNINTIKYATLEANGQLGYELKDDCKPLTIKDLKNVIDPKCLNKEPQPQKDDQANIFEEIKKHQTQHKPKNLE
ORF 39	114826	114260	-	isochorismatase family protein	Others	atggcagaaaagaaaaaagctttaatcattgtggatgtacaaaaagcctttgatgataaaaagtggggagaacgaaataacgtaaaggcggaagaaaatatcagcaaaatactgaaattatggagagaaaaaggatggacagtcatatacatacaacatacttctgataaacctggttctttattttatccaaaaaatgagggggttgctataaaggaaatcgttaaacctatggataaagaagtcattataaccaagaaagtaaacagcagctttattgggactaatctagaagagctcttaaaagcaaatgatataacaactgtcgtaatcactggcttgactacgccgcactgtgtttcaacaaccacaaggatgagcggtaatttaggatttgat…	MAEKKKALIIVDVQKAFDDKKWGERNNVKAEENISKILKLWREKGWTVIYIQHTSDKPGSLFYPKNEGVAIKEIVKPMDKEVIITKKVNSSFIGTNLEELLKANDITTVVITGLTTPHCVSTTTRMSGNLGFDTYLISDATAAFGMRDQNDTYYDAETIHNISLATLHDEFATILTTDQLINDFIKTN
ORF 40	116337	115264	-	YhaZ	hypothetical protein	atgtctctattaaaagatatttataacgaagaatttgcagaagcacttctgaacagaatcaaatcggcgtatccggcttttgagcgggacaagtgccgggcgctgacgtttcaggaagattggcccggactgacgttaaaacagcggatgcgccggatcacagactctttatatgaaacactgccgaaggattacatacgggcacttgacgtcttatatgagacagctccccacttctcagggctcgcagggattatttttcccgattatgtccaacagtacggaacggatcactgggacgaatcaatgaaggcgcttcagtatttcactcgtttttccacttccgaatttgcggtccgcccgtatatcaggcttgaccgggagcagatgttcaaagag…	MSLLKDIYNEEFAEALLNRIKSAYPAFERDKCRALTFQEDWPGLTLKQRMRRITDSLYETLPKDYIRALDVLYETAPHFSGLAGIIFPDYVQQYGTDHWDESMKALQYFTRFSTSEFAVRPYIRLDREQMFKEFLSWTEHPDEHVRRLASEGSRPRLPWGISIPALLEDPSPILPVLDRLMQDDSLYVRKSVANNLNDISKTHPDLLAQIAAERFGSCPHTDWILKHACRTLLKRGDKQALAVFGFEDASRISLERFTLNSKTAAIGTSIHFSFQIRSSARQKVRVEYAIDFVKKRGHRSRKVFKMSESAMDNGDVKAFSKHHSLKDLTTRKHYRGIHTLSVIINGTVKGSLDFSVE
ORF 41	117373	116582	-	3-oxoacyl-[acyl-carrier-protein] synthase, KASII (EC 2.3.1.179)	Others	atggatcctcagcaaagacttttaatgatgcatgtatggaaagcgattgaagatgccggctgctctgccaaaagcctgtcaggtacaaatacaggcatttttgcaggcacgacaaacagcggttacgctcaggaagcttcaaagttccatatagagattgagggttcttccgccgccggtacggttccgtcaatcggtccgaaccgcatgagctattttctgaatatacatgggccgagcgaaccgattgaaaccgcctgttcaagctcattggtcgctgttcaccgtgcggtcagggcaattcaggccggagactgcggcatcgcgattgcaggaggcgtcaatgctattgtgtcgccggatatgcatatcagctttaataaagcgggaatgctcagt…	MDPQQRLLMMHVWKAIEDAGCSAKSLSGTNTGIFAGTTNSGYAQEASKFHIEIEGSSAAGTVPSIGPNRMSYFLNIHGPSEPIETACSSSLVAVHRAVRAIQAGDCGIAIAGGVNAIVSPDMHISFNKAGMLSEDGRCKTFSDQADGYVRAEGAGMIVLKTLSDAERDGDRIYAVIRGTAENHGGRAASLTSPNPKAQTEVMIKAYQQANIDPRTVSYIEAHGTGTPLGDPIEINGLKAAFAALYQKAGVTAPDQPHCGLGSV
ORF 42	117661	118029	+	hypothetical protein	hypothetical protein	atgttggttagtgagttgtatccttgtttgatatgcggatttaaaggattagagacaagtcccatttataacggcgaatatcaaaaaacatttgatatttgcccctgctgcgggtttgaattcggctacagcgaggaccatgacgtaagcttagggtttattgtaacgcctgatcatttaattgaagcggcatttcagttataccggaaacagtggattgagggaggaatgaaactattttctccaaatgatgtcccggcggaatgtaaaaatgatcatttccttacattcgatgctttattaaagcaattaaaaggcttgaacctcaatctgaacaattttgatattaatggtttttatgaagagtaa	MLVSELYPCLICGFKGLETSPIYNGEYQKTFDICPCCGFEFGYSEDHDVSLGFIVTPDHLIEAAFQLYRKQWIEGGMKLFSPNDVPAECKNDHFLTFDALLKQLKGLNLNLNNFDINGFYEE
ORF 43	118769	118485	-	Antimicrobial peptide, Lci	Others	atgaaattcaaaaaagtgttaaccggttctgcgctgtctcttgccttactgatgtctgccgctcctgcctttgccgcatcaccaacagcatccgcatccgcggaaaatagcccaatctcaacgaaagcagatgccggcattaatgccatcaaactcgttcaaagccctaacggcaacttcgctgcttctttcgttttagatggaacaaaatggattttcaaaagcaaatactatgacagcagcaaagggtattgggtagggatttatgaaagtgtagataaataa	MKFKKVLTGSALSLALLMSAAPAFAASPTASASAENSPISTKADAGINAIKLVQSPNGNFAASFVLDGTKWIFKSKYYDSSKGYWVGIYESVDK
ORF 44	119444	119190	-	Uncharacterized protein yjiA precursor	Others	atgtcagcagcaggaaatcggcaaaaattttgggtcatggcgatgcttatagcggtcttcgccgtgttcgttttctctttttctgagaatcattcacaaaagaactggcacacagcggttgaccaggcgtcagtgaatgtcttcggccagcagatctttgaaaaagaccgtctggcaaaaacactcgacgcacgtgaggcagaatctcttttgactcttgtgaaacttgcaaatgcagaacatcacatcatctaa	MSAAGNRQKFWVMAMLIAVFAVFVFSFSENHSQKNWHTAVDQASVNVFGQQIFEKDRLAKTLDAREAESLLTLVKLANAEHHII
ORF 45	122065	122181	+	CarD-like transcriptional regulator	Regulation	atgcgaatgaagaaagaaaaagcacttaattcaagcgaaaaaaaaatgttggatgatgcatatgaatttttgattagtgaactggaagtcattaaaggaatcactgaaaaacaataa	MRMKKEKALNSSEKKMLDDAYEFLISELEVIKGITEKQ
ORF 46	123368	122976	-	Possible glyoxylase family protein (Lactoylglutathione lyase) (EC 4.4.1.5)	Carbon Usage	atgatacatcatattgagttgtatgtatctgacttgaaagcctccgcccggttttggggatggtttttaggtgagctcggttatagagaatttcaaaattgggactccggcatcagctggaaaaacgcaggattttatgttgtgcttgtacagacagaggagcgttttttaacaccggagtaccacagatgccgggtcgggctgaaccatctggcttttcatgctgcatcaagagagcaggttgacgagatgacagaaaagctgcttgccagaggatgccccgtgctttacaaggaccgccatccatatgcaggcggaagcacgcattacgccgtatacacggaggacccggatcggataaaagtggagctcgttgctcctgcttctgaatga	MIHHIELYVSDLKASARFWGWFLGELGYREFQNWDSGISWKNAGFYVVLVQTEERFLTPEYHRCRVGLNHLAFHAASREQVDEMTEKLLARGCPVLYKDRHPYAGGSTHYAVYTEDPDRIKVELVAPASE
ORF 47	126168	126614	+	YfmK	Others	atggtttcaatagacagatttcaaatattgaaggaacgtgagctgaaaatacttgaacactggtttaagaacgataacatcaaacggagaatggatgcgatgctgccattagacgcatggtatgcacgattgaataaagatgaagacgatactgtccttatggcatataacgggcagcttccgggaggcatggtctctatagagtttgtggaggagcgggcgtatatcggattgatcgtcaatcctttgtaccagcttcaagggtacggaaaacagatcttgaaaaaactgctgactgatcctgggtttaccagcgtgcgggaatgggcggcaagcatcgaaaaagacaatcaaatcagtttagcctgctttcaagcagcaggattcactttggaagat…	MVSIDRFQILKERELKILEHWFKNDNIKRRMDAMLPLDAWYARLNKDEDDTVLMAYNGQLPGGMVSIEFVEERAYIGLIVNPLYQLQGYGKQILKKLLTDPGFTSVREWAASIEKDNQISLACFQAAGFTLEDTEPDEDGFLTLILRG
ORF 48	128417	128043	-	hypothetical protein	hypothetical protein	atgaaattaacggtttactacgatggtcagttttgggtgggagtcattgaagttgtgagtgatgggaaattaagagcaattcgtcatttgtttggacaagagccaaaggattcagaaataatgcattttgttaataatcaacttttacagactctctcccgcactgaacaagaaggggtttgtgttaaagcaaaatctaagaaattaaacccaaaaagattgcaacgacaagcttctaaagaaatgaaaaatatcgggatatcaactaaggcacaaaaagcgataaaacaggagcttgaagcaagaaaagaaaagaaaaaacaactgaatagaaaacaaagagaaaaaataaaggaacaaaaatatttaatctga	MKLTVYYDGQFWVGVIEVVSDGKLRAIRHLFGQEPKDSEIMHFVNNQLLQTLSRTEQEGVCVKAKSKKLNPKRLQRQASKEMKNIGISTKAQKAIKQELEARKEKKKQLNRKQREKIKEQKYLI
ORF 49	128773	128639	-	hypothetical protein	hypothetical protein	ttgccaccttcacattttgtagttcagacaaatgccatttgcattattccaatgaatgaagcggcttaccatgtaacaaagaacttcgggattgacggcgcacatggagcgaaaacagcgattgcagtagattaa	MPPSHFVVQTNAICIIPMNEAAYHVTKNFGIDGAHGAKTAIAVD
ORF 50	134356	135102	+	Acetoacetate decarboxylase (EC 4.1.1.4)	Others	atgaaaattgatgtgaaagatatagcaaaaaatttaaatacgccactaacagcccctgcttatcctatcccaaattataaatttgttaaccgtgaatatttaaatattatttaccgaacggatgaaaaagctttacgtgcggcagtgccggaacctcttgaaattactgaacctttagtgaaattcgaagtgatgtggatgcccgatgtttccggacttggtgcctatacagaggcaggacaagtcatccctgtcagctttaatagtgaagaaggagattatgtacattctatgtatgttgacaatttcccggctattgcaagcggacgggaacttactgcatatccaaagaaattgggtgcccctaagctgtatatagactctgatactcttgttggc…	MKIDVKDIAKNLNTPLTAPAYPIPNYKFVNREYLNIIYRTDEKALRAAVPEPLEITEPLVKFEVMWMPDVSGLGAYTEAGQVIPVSFNSEEGDYVHSMYVDNFPAIASGRELTAYPKKLGAPKLYIDSDTLVGTLDYGSLRVATATMGYKHFEMDKEKAKREICRPNFMVKIATDYNGDLRVCDLVRTQITNIEVKGAWTGPARLQLFEHALAPLADLPVLEVVSASHILTDLTLNAAQPVYNYLEEK
ORF 51	135115	136155	+	2-dehydropantoate 2-reductase (EC 1.1.1.169)	Secondary Metbolites Biosynthesis	atgagaattgcagttttaggagcaggttctttaggaaccatagttggagcatatctgtctgctggcggaatggatgtcgaattgattgattcgtacaaagaacatgtagatactctaaatcaaataggtgctaaagtagttggtacaacggaatttcaagcaaaggtgaaagccattacccctgaaaacaaatcaggcaagtatgatttaatattactcctgacgaaacaattatataatgattccattcttaaagagttactgccttttttaaaggatgacagtgtagtatgttccttgcaaaacggtatacctgaacagaaagttgcttcgatcgttggtgatgaacgtgttattgcaggttctgttgaatttggtgccacgtttattgaaccaggc…	MRIAVLGAGSLGTIVGAYLSAGGMDVELIDSYKEHVDTLNQIGAKVVGTTEFQAKVKAITPENKSGKYDLILLLTKQLYNDSILKELLPFLKDDSVVCSLQNGIPEQKVASIVGDERVIAGSVEFGATFIEPGVSRLTTEYTQFKEYAFQIGELHGETTERIQRIKSVLDLIGGTHISDNLVGTKWSKLLINNAFSGLSAALNGEYGDILDHEIGIVSAVHIADETIKVGHANGVKFAKMGGLDLESLELRSENDIPERIQTFRSAMEPSRLLRASMLQDLEKKRKTEIDYINGVIPKMAEGTGISTPFHDLVVAQVKCAEESQIVPNFDTNIKAFEELLRIRKEM
ORF 52	136179	136334	+	putative transcriptional regulatory protein, LysR family	Regulation	ttgctgcggcggtccttttttcttggttcagcaagcggaagaaatatacgtaaacaaacgggtgcattagttatattaaagttcttcgcctatgaattgaacgaagcctttattgattccttttcagcaaaaaaagcttccggcacctctctttga	MLRRSFFLGSASGRNIRKQTGALVILKFFAYELNEAFIDSFSAKKASGTSL
ORF 53	146388	137992	-	3-oxoacyl-[acyl-carrier-protein] synthase, DfnD	Secondary Metbolites Biosynthesis	atgaaatgtattaacgaatttttaagaacggtaatagcgcaaaagctgggtgccgaggtgaccgaagcggaagataaaaccgctttttttactcttggcgtgacgtctctcatcagtgaagaaatcatgaccatattgcataaagaatttaccggcctttctgaaacgctgctgtttgaatatccgaacattgagaaattgagtgagtttttaagtgcgcagaaacgaaatcccgaaagcgttcttgaattcaaagaaacggagcctgatacgggaagccggcaggaagaagaattgcttcccgtacaggcggctgaaaaggtgcctgtacaggaaacggacgggagctctgatattgcggttatcggaatgagcgggatgtttccgaaagcggaaaac…	MKCINEFLRTVIAQKLGAEVTEAEDKTAFFTLGVTSLISEEIMTILHKEFTGLSETLLFEYPNIEKLSEFLSAQKRNPESVLEFKETEPDTGSRQEEELLPVQAAEKVPVQETDGSSDIAVIGMSGMFPKAENQHDFWNNLMENKDCVSEIPEDRWDVSYYSEEKTAEYASYSKWGGFIDHPDQFDPLFFSVSPWEADLMDPQQKLYVTCCWEAMEDAGYGNPAARPTDQIGVFAGVTWNEYSLIAHEEGFLKDQYKGPGSLYWGIPNRVSYFLDLHGPSIAVDTACSSSLVAVHQACQAIMSGDCEMALAGGVNLSLHPQKYMFLSQSHFLSSEGKCRSFGEGGDGYVPGEGAGAVLLKPLKKAIADKDHIYGVIKGSATNHGGKTTGYTVPNPEAHR…
ORF 54	147165	146428	-	3-oxoacyl-[acyl-carrier protein] reductase (EC 1.1.1.100), DfnC	Secondary Metbolites Biosynthesis	atgaataacggaaaagtagcggtcgtcagcggaggaagccgggggctgggaaaagcgattgtacagacgcttttggatgaggattacatagtagccgctttcagccgcagtgaatctgattttattaacacattgagagagagtgaaaagtaccgcggccgcttttattgggaagcggcggatgcggcggatgatgccgccatgaaacagtttgttcttcaagtataccgcaagttttccagaatagacggcttggtcaataacgccggtttgaaccttgatcagctgctgcccctgaccaatgatgaagacattgaccgcatcctcaatctgaatatcggctcagtcatcaagctgacccggaacgtttcccgggtcatgctgaaacaaaattccgga…	MNNGKVAVVSGGSRGLGKAIVQTLLDEDYIVAAFSRSESDFINTLRESEKYRGRFYWEAADAADDAAMKQFVLQVYRKFSRIDGLVNNAGLNLDQLLPLTNDEDIDRILNLNIGSVIKLTRNVSRVMLKQNSGSIVNISSIIGSRGFKGTSVYSASKAALDGLTRSLARELGSKGIRVNSLAPGFVDTDMTKNMPEKQKSQIIRRTPMGRLGETDDMTGLVRFLLSPESSFMTGQTMAIDGGLTC
ORF 55	148544	147180	-	Acetyl-coenzyme A synthetase (EC 6.2.1.1), DfnB	Secondary Metbolites Biosynthesis	atgaaaacagaaagcgggggagatatcagctgggtgactgataagcttagggaaacgcaagacagtgagtttctcatttttaaagggcagacttttacgtatgatgatttgctggcacgaattagcttttttcagaaagaacttgaacaaaacggaatacgtgaaggagaatgtgtggcgcttatcggggattattccccgaacgctatttttttgctgatggcgcttttgttaaaccgaaatatcgttgtccctctcagcaatgaatcaagggaaaagcatctcgatatgtttgaagacgcgaaagtgaatcaaatcattgaaataaataaaaatgacagctggacgcttcgtgaaggttctgaaagcgcctctcaccctctgcttgatgacctgcgc…	MKTESGGDISWVTDKLRETQDSEFLIFKGQTFTYDDLLARISFFQKELEQNGIREGECVALIGDYSPNAIFLLMALLLNRNIVVPLSNESREKHLDMFEDAKVNQIIEINKNDSWTLREGSESASHPLLDDLRERRESGIIIFTSGTSGKSKASVLSAGRLLEKYKTAKRKPLRTLIFLKLDHIGGINTLFAILFNGGTIVTSDSRTPESVYQAVDKHAVQVLPATPTFLNMLLMSKADAGYNLSSLRLITYGTEPMPQSTLRGIHRLFPDVWLKQTYGLTELGIFSTKSKDSQSTWMKVGGAGTETKITGGTLWVRSESAMLGYLNAPSPFDEDGWYDTGDQVETDGEYIRILGRKSEIINVGGEKVFPAEVESVFLEIPNVRDVLITGRKNPITGEI…
ORF 56	148813	148541	-	putative acyl carrier protein, DfnX	Secondary Metbolites Biosynthesis	atggaacaaaccaaggaaatgaagcagatcatcgctcaaatcattcaggacattcaagaacagcagtcatatcgggccgtcgaagcgggagatgatgtgagagtcatagaggatctgggcttctcatcactggatatcgctcaattagtagcacagatggagatggaaaccggagtagatcctttttcccaaggagaaacaatttcaagcattacaaccgtcggcagcatttgtgatatttatcaaaaatatatggacagtgctcaatcatga	MEQTKEMKQIIAQIIQDIQEQQSYRAVEAGDDVRVIEDLGFSSLDIAQLVAQMEMETGVDPFSQGETISSITTVGSICDIYQKYMDSAQS
ORF 57	149890	148838	-	putative long-chain fatty acid CoA ligase, DfnY	Secondary Metbolites Biosynthesis	ttgcgcaaaggctggtatcgattacaggctgagtatgaccagacattacattttttccgcggaggacagaccatgctgattgaaaatcatgaattaacgatgagccatgtcgggttagggaatttgaatgagtacgcgctgctgctgttattcggcaacgcacacagtcaccatttaacggacggaacgggattccggcctgatcagatggccgatcaccaagggctgattttgtatccggcttattttatgacacatctcaaagttccttcagatcagcctcttgatcagtaccgattatgggacgaggtttccgtcggagtcgatatctcccggtttggagaaaccatattagaatctgattatttgttcgggccgaaaggagcggtcagctctgat…	MRKGWYRLQAEYDQTLHFFRGGQTMLIENHELTMSHVGLGNLNEYALLLLFGNAHSHHLTDGTGFRPDQMADHQGLILYPAYFMTHLKVPSDQPLDQYRLWDEVSVGVDISRFGETILESDYLFGPKGAVSSDKSEWDRGRFPSMKANSLIVVDVTQTEGSTRKVSAPKAECIAELSKLAKPPYALMRSKKIRTDAFGMKPGNLKTANPVSYRVPVDQDAAPGHAMVFAKFSKIMDAAEFEWMTRRSKPGFPVSIARHLFLLERETYYYGNCFADEELDIYMTGHIEECDPDFHGESLGMISVAKISYQIEVYMKRNHTLLAISKVDKLLAVPTSSQDHIPDYKRVIRSL
ORF 58	152117	149859	-	Malonyl CoA-acyl carrier protein transacylase (EC 2.3.1.39), DfnA	Secondary Metbolites Biosynthesis	atgcttacgtttgtgttcccggggcagggttctcaatttaaaggaatgggagccggactgtttgatgaatttcaagatctcacacgtcaggctgatgacatattaggctactctatagaagaattgtgtctggaggatccgaatcaccagctggggaaaacgcaatttacccagccggcgttatatacggtgagtgcactcagttatttaaagaaaatgaaagagtccggcagagagcctgattacgccgcagggcacagtttaggagaatataatgcgttatttgcggccggctgctttgattttgagaccggtttgcagcttgtgaaaaaaagaggggagctcatgagcaaggcagctcccggaggcatggcggcggttttggggtttaccgctgaa…	MLTFVFPGQGSQFKGMGAGLFDEFQDLTRQADDILGYSIEELCLEDPNHQLGKTQFTQPALYTVSALSYLKKMKESGREPDYAAGHSLGEYNALFAAGCFDFETGLQLVKKRGELMSKAAPGGMAAVLGFTAEQVKEVLSDYHLTGIDIANHNSPSQIVIAGTKQDIEKAGPVFEKAGVRMYLPLNVSGAFHSRYMKDAEKEFADYLEETAFLPLRFPVISNLHAAPYKNDEIKTNLTLQMTNQVKWTDTIRRLMGLENNEIAEVGPGEVLTKLTRQIKKDAVPLPMPKEESDTADVKASAADSQKTAGMRLGNEDFKKDYNIQYAYMTGSMYRGIASEQMVIKAAKAGMLGFFGTGGLSIERIGQAIVTIRSALRQGETFGMNLLHHMMSPDKEVRMI…
ORF 59	152851	153381	+	Transcription antitermination protein NusG	Regulation	atgaaatggtacgcactttttgtagagtccggaaaagaagaaacagttcaaaaatttctgcgtctgcagtttgatgagcaggctctctactcaatcatacccaagaaaaaagtcacagaacgaaaagccggaatcaaatacgaggcactcaaaaagatgtttccgggatatgtgctgtttaaaacgaagatgacagagcggacatttcataaaatcaaagaactccccatttcatgcagaatcgtgaataacggcgcttattattccaaagagcgtaaaacctatttcacgacaattaaggatgaagaaatcctccctatcatcaggctgatcggagaaggagacactgtagattattcaaaagtctatattgaaaattcaaaagtaaccgttgcctca…	MKWYALFVESGKEETVQKFLRLQFDEQALYSIIPKKKVTERKAGIKYEALKKMFPGYVLFKTKMTERTFHKIKELPISCRIVNNGAYYSKERKTYFTTIKDEEILPIIRLIGEGDTVDYSKVYIENSKVTVASGPLKGMEGIIKKIDKRKRRAKICLSFMGLDKMVNVGIEVLSKP
ORF 60	157066	155990	-	Mannonate dehydratase (EC 4.2.1.8), UxuA	Carbon Usage	atgaatatcacgtttcgctggtacggccaaggtaatgatacggtgactcttgaacatgtcagacaaattcccggggtcaaaggcatcgtctgggctcttcaccagaagcacgcgggcgaagtatgggaaaaggaggacattgaagcggaagtcagatacattcaatcctatgggtttcatgcagaggtcgtggaaagcgtgaatgttcatgaagccattaaactcggtcatgaagaacgcggacaatatattgagcactataaacagaccattcgcaatctgtccgaattcggcgtgaaagtcatctgctacaatttcatgccgatatttgactggacgcgtaccgatatgttccgcgcgctggaggatgggtcaaccgcactgttttttgaaaaagcg…	MNITFRWYGQGNDTVTLEHVRQIPGVKGIVWALHQKHAGEVWEKEDIEAEVRYIQSYGFHAEVVESVNVHEAIKLGHEERGQYIEHYKQTIRNLSEFGVKVICYNFMPIFDWTRTDMFRALEDGSTALFFEKAKVESLPPEELIRTVEESSDLTLPGWEPEKMARIKELFEAYQTVDEKQLWANLEFFLHEILPVAEEHGIQMAIHPDDPPWSIFGLPRIITGEKSYEKLQEISDSPANCITLCTGSMGADPANDMVKITKHYAGAAPFAHIRNVKICDNGDFTETSHLTSDGSIDITGVVKELHGQDYKGYVRPDHGRHIWGEQCRPGYGLYDRALGIMYLNGLWDAFSSHEKGVKR
ORF 61	157703	157068	-	4-hydroxy-2-oxoglutarate aldolase (EC 4.1.3.16), KdgA	Others	atgctgcctaagtacgccatttacgaaaaacttctgcatgcacaagtggtggctgtcataaggggacaaaacagccaagaggcgcttgaagtttcaaaagcggccatttcaggaggtatcagcgccattgagcttacatacacaactcctgaagtggaagatgtctttaaggaactccggcatcaagatattcttcttggagccggctctgtaatggatacagaaacggcgagacacgccattttatcaggcgcctcatttatcgtcagctctcattttgtaaaagagatagcatctctatgcaaccagtacagcgtaccgtatcttccgggatgcatgagtgtgtctgatatggctttggcgctcgaagccggatgtgatgtggtaaagctgttcccc…	MLPKYAIYEKLLHAQVVAVIRGQNSQEALEVSKAAISGGISAIELTYTTPEVEDVFKELRHQDILLGAGSVMDTETARHAILSGASFIVSSHFVKEIASLCNQYSVPYLPGCMSVSDMALALEAGCDVVKLFPANSFDPSFIKSVNGPLPNVRIMPTGGISLNSMNDWLSAGAVAVGVGSDLTKAYQKGGYEAAVSLSKEYVCRKNEYTGV
ORF 62	158736	157717	-	Starvation sensing protein, RspB	Signaling	atgaaagcggttctagtacggaaagcatttgatctggtggtgacggaatgtgagaaaccgtctgttgtccacgcggatgatgttcttgtcaaggtgaagcgggtcggaatttgcggatcagatttgcatatttatcatgggacaaatccgttagcgtccctgccgagagtaatcggacatgaagttacaggggaagtcgcaaataccggttctcatgttcggcgtttcaagccgggtgaccgcgtagtggttgaaccgatatcttattgcggaacatgctatgcctgccggaaaggacgtccgaacgtctgcaaagcgctttcggtgttcggcgttcatgaagatggcgggatgcgggaatatatcgtggttccggaaaagcagctgcatgccgtttcc…	MKAVLVRKAFDLVVTECEKPSVVHADDVLVKVKRVGICGSDLHIYHGTNPLASLPRVIGHEVTGEVANTGSHVRRFKPGDRVVVEPISYCGTCYACRKGRPNVCKALSVFGVHEDGGMREYIVVPEKQLHAVSPDLPWEEAVMAEPYTIGAQAVWRGRVEKEDTVLIQGAGPIGICILKMAKFKGASVMITDLNDERLAFAEKNGADVTVNAQKEDPVLRVNEWTKKEGANVVIDAVCLPSTFETSIDAVSPAGHVVVLGFDERTAGISQLPITKKEVTITGSRLQTNQFPYITDLLNKGLLTHGGLITHTFSADDVHQAFQLIEQHPGKVGKAIITFD
ORF 63	159722	158766	-	2-dehydro-3-deoxygluconate kinase (EC 2.7.1.45)	Carbon Usage	gtggcttctgattatggcatttttacgatcggtgatgcgatgatcaccttaaatcccgcaagcacaggacctttgcgttttgttacccattttgaacgaaaagcaggaggagctgaactgaattttgcgattgcatgcgccagattgaatctgcactcaaagtgggtcagcagactggggaaggatgagttcggcagagtgatttatcagtttgccagaggagaaggaattgatgtgactgacgtctcctatgttgaaggctttcctacatctttaaatgtcaaagagatcagaaatgacggttcaggcaagacgttttattatcgtttcaattcaccaattctgactcttgcaccggaagatataacagagaatatgtttgacggcattcacatcgtt…	MASDYGIFTIGDAMITLNPASTGPLRFVTHFERKAGGAELNFAIACARLNLHSKWVSRLGKDEFGRVIYQFARGEGIDVTDVSYVEGFPTSLNVKEIRNDGSGKTFYYRFNSPILTLAPEDITENMFDGIHIVHLTGVFLALDKKNLEIAERVLSIAKARGIPVSFDPNIRLKLWTIEEARAAFHQIFPHTDILLAGRDEMKQLTGIGENEALARFAETYSISQLVIKDGEAGSALYHDHKWIHKEAFPVAPVDTVGAGDGFNAGYLYSYLHGFEPEKRLEFANAVGALVTTVSGDNEGLPYLEEVLSFVNKETVIER
ORF 64	162750	162004	-	polyketide biosynthesis enoyl-CoA (EC 4.2.1.17), DfnM	Secondary Metbolites Biosynthesis	atgaatccaatgattgatgtacaggaaacagaaccgggcattgtgcaggtcacaatgcaggatacggccgggaaaaacgggctgtcagaagagtttgtcagagagctgcaccgggtattccaagacatcaatgcccatccgtcctataaaaccgtccttctgacgggttacggaaattatttctgcacgggaggaacgcaggaggggcttttgaccattcagagcggaaagctccaatttacagatttaaagcttcacagtcttttattggattgcaggatccccgtgatttccgccatgcaggggcatgcgatcggagccggctttacgatcggtctgagctcggatttcgtgattttaagcagagagagtttttattcttgtaattatatgaagtac…	MNPMIDVQETEPGIVQVTMQDTAGKNGLSEEFVRELHRVFQDINAHPSYKTVLLTGYGNYFCTGGTQEGLLTIQSGKLQFTDLKLHSLLLDCRIPVISAMQGHAIGAGFTIGLSSDFVILSRESFYSCNYMKYGFTPGMGATYIVPEKLGIVLGEEMLFTAANFSGAALEKRGVPFEVLPKKDVLQRGRELARLLADKPRASLVALKTNVTARIKRELTKAVEEEVNMHEATFHLPEVKERISRLYGS
ORF 65	164057	162810	-	Hydroxymethylglutaryl-CoA synthase (EC 2.3.3.10), DfnL	Secondary Metbolites Biosynthesis	atgaatgtaggaatcgaagcaatgaacgtgtttggcggaaccgcgtatgtagacgtcatggagcttgcggaacatcggaacttggataaaaaaaggtttgagaacctgctgatgaaagaaaaagtggtggcgcttccgtttgaagatccgattacgttcgccgtaaatgccgcaaaaccgattatcgattctctgtcagaagaggaacggaatcagattgaaatggtcatcacctgtacggaatccgggattgattttggcaaatccatcagtacatacgtccatgattatttgcagctgaagcggaattgccggttatttgaggtgaaacaggcttgctattctttaacggccgggtttcaaatgggcgtgaatttcatcttatcgcaaacatcgccg…	MNVGIEAMNVFGGTAYVDVMELAEHRNLDKKRFENLLMKEKVVALPFEDPITFAVNAAKPIIDSLSEEERNQIEMVITCTESGIDFGKSISTYVHDYLQLKRNCRLFEVKQACYSLTAGFQMGVNFILSQTSPGAKALIIGTDISRFLVAEGGDALTEEWSYAEPSAGAGAVALLVSSTPHVFLLDQGASGYYGYEVMDTCRPIPDSEAGDADLSLMSYLDCCEKSFQEYRKRVSGADYKNTFQYLSFHTPFGGMVKGAHRTMMRKLAKAKPQDIEADFQQRVLPGIQYCQRVGNIMGATVFLSLASTIDNGSFETPKRVGCFSYGSGCCSEFYSGVVMPQSRMRQNQFQISRHLDERVRLSMADYDRLLQDSGIVKFGTRNAAPAADIPNAHQGKTRL…
ORF 66	165269	164115	-	putative cytochrome P450 hydroxylase	Others	atgaccagtttaacaaaaatcagacagcagcagccgtacaagtggtaccaaacgatgagagaaacctctcccgttcattacaatgaaaaggaagattgctgggaaatcttcacctatgatgaagtgaagcgggtgatttctgactacagtcatttttcttccgatcataaatacttaagtgcggacaagcaggaaaaaatgatccggcatattaacaaagacagccttttgaaaatggacccgcccgaacacaccgtcttcagaaaattggtcaatcagccgttcatgccgaaagcggttgagtctcttgcaccgcgtatagccgctatcgctgatgacctgcttcaggccgtccgttcaaaaggcaggatggacattattgaagattacgcatttccg…	MTSLTKIRQQQPYKWYQTMRETSPVHYNEKEDCWEIFTYDEVKRVISDYSHFSSDHKYLSADKQEKMIRHINKDSLLKMDPPEHTVFRKLVNQPFMPKAVESLAPRIAAIADDLLQAVRSKGRMDIIEDYAFPLPIIVIAELLGFPPKDRDIFKNWVDQSQNVKDEKKMNEVQKQMIGYFMQFILQRRKQPQNDLISHLISADLDGEPLSDKQLIGFCGLLIVAGHVTTENVIGNSFLSLKEFPHILPRLLENKALLPDFIEEVIRLRPSIQRVTRYTAVESEIGGKTIPAGEKVYAWIGSANRDEKKFRNADQIDLGRKPNQHLSFGQGSHYCLGAPLARLEAKIALSHFFEQVPAWRFTEDQEPNLVPSPVFHGVDRLLVEF
ORF 67	171566	165351	-	polyketide synthase, DfnJ	Secondary Metbolites Biosynthesis	atgaacagccttctttgcaaactgctcttttaccaattacagtcaatcgggtttttcagcgagcctgtcaccacacctgcagcatccatgcggagcgccggcgtgatcggcacatacggcagatggctggaagaaagcctgaatctattaaaagaaaacggatatatcgcgtatgacggatacacgatcactcttctcacggatcagcgcccggacggccgcacagtctggaatgagtggaatgcccataaacgcctgcttcccaatggggagcttgcgcaagctgaattggccgaggcgacgataaaagcgatgccttccattttaaaaggagaacgtccggctacggatatcgtatttcccgattcatcaatgcggctcgttgaaggtgtttataag…	MNSLLCKLLFYQLQSIGFFSEPVTTPAASMRSAGVIGTYGRWLEESLNLLKENGYIAYDGYTITLLTDQRPDGRTVWNEWNAHKRLLPNGELAQAELAEATIKAMPSILKGERPATDIVFPDSSMRLVEGVYKHNPVADYFNEVLADSAAAYLKAYLTEHPDARIRLIEVGAGTGGTSAMLFTKLKPFAKQIAEYCYTDVSKAFLMHAEQEYGPDVPYLTTALFNAEEPCESQNIKTGVYDIVIAANVLHATKNIGLTLRRLKALLKYNGMILINEISDRSVFTHLTFGLLDGWWSYEDAELRIPGSPGLYPKSWERVLHSEGYRAVCFPAETAHDLGQQIIAAESDGLVRMQGIRDGRKPYAAPGEVFRKPAQPVSRSRAPEEHQAVKADGESVASHV…
ORF 68	177715	171563	-	polyketide synthase, DfnI	Secondary Metbolites Biosynthesis	atgaaaaaaacagtgaatctgcgcctgacggcagaacatcccattatgaaaaaccatcttgttcacggagaatctgtcatgcccggtctggcctatattgatatgctgtatcagctggcaatgcaaagccttgatctttcattccgttccatctgtctgaaacgggtgaccatttatcatcctttatcagtgaagcggtcagagcggcttgatgtgagtgtcatattcagcaaagaaaaggagttctggactgcctcgatttgcggggcggattcagggacggttttcttatcagcggaggtacatgaaggggttttctcatcagataagcgccttgacgcggaagagaaaaaacaagttgcgcttccatcagtctccttgcatacggtttacgaagat…	MKKTVNLRLTAEHPIMKNHLVHGESVMPGLAYIDMLYQLAMQSLDLSFRSICLKRVTIYHPLSVKRSERLDVSVIFSKEKEFWTASICGADSGTVFLSAEVHEGVFSSDKRLDAEEKKQVALPSVSLHTVYEDARSRGLSHDGLMKPEGEIYANEEECFLDIRQSDSCQENLPGALFHPALMDGAAMASGVLQTAAGAGLFLPIYYDSFIAAETVTERCYAVISKKSGMPSEMVKMDIDFYNPSGAHIASLLGLTAKKVRTDRQLIPGVHQMEETLYRIFSTYVGRPVTRNDAHTVFFELGLESSQLLAIIKDIEGAFDLRLNPTLLFECSSISELLEDIKTKGTEESSGLVADAAPVSETQSVSQTFTFYEHEAFLQDHLVFGKPALMGVVYPCLVLE…
ORF 69	185456	177738	-	polyketide synthase, DfnH	Secondary Metbolites Biosynthesis	ttggcagttgccaccgatcaagtcaaaacgttcctgcagaaaatcagccatacgaattatatcgtccgggatcatcgcgttcatcaaatccgcgtcctcccgggcgtgactttaatagatatgctgtatcggctcgccgccgggtatctcggtgaacggcctatagaattaagacagattatttttaagcagcctgttgtaacatctgaagagtttgataaacacctgtatgtgacctttacgccggcgcgtgacagctggaaagttgagattactagcgaaaaagcaaaaaacggcacaccgcttggcggaaaccgggatgagaatatggaatgccagctttatttgcaagaagacacgccccgggcaaaagaactgaatattgaagcgttcatgaaa…	MAVATDQVKTFLQKISHTNYIVRDHRVHQIRVLPGVTLIDMLYRLAAGYLGERPIELRQIIFKQPVVTSEEFDKHLYVTFTPARDSWKVEITSEKAKNGTPLGGNRDENMECQLYLQEDTPRAKELNIEAFMKNASRKWDMHDIYGIARRSHIEHGEFMKNEGAVYQLQDKEELMELTLSDLAEGFREKFKAHPAFLDASTLAGSSFALSAQKQNDTPYIPFMINRFCMYQPFPKTIYTYSAKNSRTESGASDSEPDVYSADFTIYDRAGNVLAECEKLTVKRVRQANMITHLIDKEKPPQQNRSGRGESGNSVAAEDVSEQQTPEQNMVTYIKSEIARLVNLPAQDIDVRKGFYDMGLDSAHLLKLVKILEQTFQQQFYPTLLFEYSSVRRLADYLIN…
ORF 70	191061	185461	-	polyketide synthase, DfnG	Secondary Metbolites Biosynthesis	atgtacgaacagaccggaatgaaagccatgcgatcggcctcaggcatccaagcgctttacgccgcttttgcctccggagaacaccaggtcatggtggcagaaggcgacgaaaaacggattcgcagccatattttcgatctgggcgaagaacaaagcgccgccggacaagctccggcagtggcagatgcaagagatctgaaagatcaggttcaagagaaactaaagcggcatgtatcagatcttttaaaggtaagcatgaaagatattgaggctgacagcgaactgacggaatacggatttgattcgatcattttcactgaatttacaaatctattaaatcggtcttatcagcttgagctcagcccgactatcttctttgaatttccgacattgcgcaaa…	MYEQTGMKAMRSASGIQALYAAFASGEHQVMVAEGDEKRIRSHIFDLGEEQSAAGQAPAVADARDLKDQVQEKLKRHVSDLLKVSMKDIEADSELTEYGFDSIIFTEFTNLLNRSYQLELSPTIFFEFPTLRKLSGHLISEWKEAFSGLERESLKTAPKAGIRKAEAPATVHVKWETPVSVKGKSEEKTEPIAIIGISGIFPQAKDIDEFWTRLQKGEHCITEIPRDRWDWREYYGDPAADANKTSIKWGGFINGIAGFDPLFFGISPKEAEMMDPQQRLLMMYVWKAIEDAGYSAKRIAGTKTGIFTGTLGSGYQTLINKAGLPVEGYTMTGIVPSVGPNRMSYFLDIHGPSEPVETACSSSLVAIHRAVKAIETGDCDMAVAGGVNTIVTPEGHIGF…
ORF 71	192259	191771	-	Hexuronate transporter, ExuT	Transportation	atgttctcaaaagatagattccctattattcttcttttattttcagccggggtgattaactatttagaccgctcagcgctgtctattgcagcgccgttcatacagcaggatctcacattgtctgcaacccaaatggggctgattttcagcagtttttctgtcggatacgctgtgtttaactttctcggcggtgttgcatctgaccggtatggggctaaattgacattgtgtacggcgatgatcgtttggtctcttttcagcggagcggttgcgcttgctttcggatttgtaagtcttttgattatccgtgttttattcggtatgggagaggggccgctgtcggctgccataagcaaaatggtcaacaattggtttcctccgtctcagcgcgccacggtc…	MFSKDRFPIILLLFSAGVINYLDRSALSIAAPFIQQDLTLSATQMGLIFSSFSVGYAVFNFLGGVASDRYGAKLTLCTAMIVWSLFSGAVALAFGFVSLLIIRVLFGMGEGPLSAAISKMVNNWFPPSQRATVIGLTNSGTPLGRFWIDAWLIGWRSLAVPR
ORF 72	193335	192334	-	Hexuronate utilization operon transcriptional repressor ExuR	Regulation	atgaaaaccattacaatttctgatgtggcgaaatatgcaaacgtatctaaaagcaccgtatctcaatttttaaatcagcgctatgactatatgagcgagaaaacgaaacaaaaaatagaagcggccattcaagagctgaactatcagccgaatttcgtcgcccgcagcttaaaacagaaatcaacatttacggtaggtgtggtggtggctaatattcttcacactttttccactcaggtcatcagggcggtggaagactattttcatgaacaaggatttcatattattgtctgcaatgcggatgatgaaacggagaaagaaaagaaatatattgaaatgctgcgggctaagcaggtggacggaattattatttttccgacgggcgaaaatctctcttta…	MKTITISDVAKYANVSKSTVSQFLNQRYDYMSEKTKQKIEAAIQELNYQPNFVARSLKQKSTFTVGVVVANILHTFSTQVIRAVEDYFHEQGFHIIVCNADDETEKEKKYIEMLRAKQVDGIIIFPTGENLSLYEKMKRDTFPVVFMDRTIEELGIPTVMLDNHHAAGLAVDRFIESGIKRIAIITTSIIREISPRVERIEGYKKALDRHGMMVRDEYIKTADAADISNVLSELFSLEEPPKAILAANDIVLVEVLKYMKEHDMTIPDKAAVIGIDEVPFAGFFTPPITTIVQPAAEMARKAGSLLLRQIQEKDGGEKRIHRYKPALLARQSG
ORF 73	193900	193424	-	D-mannonate oxidoreductase (EC 1.1.1.57), UxuB	Carbon Usage	atggacgaaacggggttttccagcgtattttcaaccaactttaccggtgcatttctggcatcgcaagtgtttggaaaagaccttttgaaggcggaatgtcccgcgattattaatatttcttctatgagtgcgtatacaccgatgacaaaggtgcccgcctacagcgcggccaaggcggcggttcagaattttacgatgtggatggctgttcatttcgcaaaaaaagggctgcgggtgaatgccatcgctccgggtttctttttgacagcgcaaaaccgtgagttgttattacaggaagatggaagtctgacagaccgatccaataagattatggcacatacaccgatgaaacgtttcgggaaaccggaagaccttctgggaacgctcctgtggctttcg…	MDETGFSSVFSTNFTGAFLASQVFGKDLLKAECPAIINISSMSAYTPMTKVPAYSAAKAAVQNFTMWMAVHFAKKGLRVNAIAPGFFLTAQNRELLLQEDGSLTDRSNKIMAHTPMKRFGKPEDLLGTLLWLSDDSCSGFVTGVTVPVDGGFMAYSGV
